# Supplementary material for: Inspection of chicken wings and legs for animal welfare monitoring using X-ray computed tomography, visual examination, and histopathology
Source: Poult Sci. 2023 Dec 27;103(3):103403. doi: 10.1016/j.psj.2023.103403 (PMC10844867; doi:10.1016/j.psj.2023.103403)
Supplement: Supplementary file 1 [file mmc1.xlsx]

## Sheet: Characterisation
ID	Batch Code	Date of scan	Batch number	Order	Organ	Cause	Bruise	Fracture	Bone/joint	Type	Location		<--- PLEASE SEE THE NOTES WITH DESCRIPTION FOR EACH COLUMN
L001	K	2022-08-11	4	1	leg	PRE	1	0	0	0	0										Bruise (H)	Broken (I)
L002	K	2022-08-11	4	2	leg	PRE	1	0	0	0	0										0 - lack of bruise/fracture	0 - lack of bruise/fracture
L003	K	2022-08-11	4	3	leg	PRE	1	0	0	0	0										1 - presence of bruise/fracture	1 - presence of bruise/fracture
L004	K	2022-08-11	4	4	leg	PRE	1	0	0	0	0
L005	L	2022-08-11	5	1	leg	POST	0	0	0	0	0
L006	L	2022-08-11	5	2	leg	POST	0	1	tibiotarsus	oblique	midshaft
L007	L	2022-08-11	5	3	leg	POST	0	1	tibiotarsus	oblique	distal
L008	L	2022-08-11	5	4	leg	POST	0	1	tibiotarsus	oblique	midshaft
L009	L	2022-08-11	5	5	leg	POST	0	1	tibiotarsus	oblique	distal
L010	L	2022-08-11	5	6	leg	POST	1	1	tibiotarsus	comminuted	distal
L011	L	2022-08-11	5	7	leg	POST	0	1	tibiotarsus	oblique	distal
L012	Q	2022-08-11	6	1	leg	HEAL	0	0	0	0	0
L013	Q	2022-08-11	6	2	leg	HEAL	0	0	0	0	0
L014	Q	2022-08-11	6	3	leg	HEAL	0	0	0	0	0
L015	H	2022-08-19	5	4	leg	PRE	1	0	0	0	0
L016	R	2022-08-19	4	2	leg	POST	0	1	tibiotarsus	oblique	distal
L017	H	2022-08-19	5	6	leg	POST	1	1	tibiotarsus	comminuted	distal
L018	H	2022-08-19	5	1	leg	POST	1	1	tibiotarsus	comminuted	distal
L019	H	2022-08-19	5	5	leg	POST	1	1	tibiotarsus	comminuted	distal
L020	R	2022-08-19	4	1	leg	POST	0	1	tibiotarsus	comminuted	distal
L022	R	2022-08-19	4	3	leg	POST	0	1	tibiotarsus	spiral	distal
L023	O	2022-08-19	6	4	leg	POST	0	1	tibiotarsus	oblique	distal
L024	H	2022-08-19	5	3	leg	POST	0	1	tibiotarsus	oblique	distal
L025	R	2022-08-19	4	6	leg	POST	0	1	tibiotarsus	oblique	proximal
L026	R	2022-08-19	4	4	leg	POST	0	1	tibiotarsus	oblique	distal
L027	O	2022-08-19	6	2	leg	HEAL	0	0	0	0	0
L030	O	2022-08-19	6	3	leg	HEAL	0	0	0	0	0
L031	R	2022-08-19	4	5	leg	PRE	1	1	tibiotarsus	oblique	distal
L032	O	2022-08-19	6	1	leg	HEAL	0	0	0	0	0
L033	H	2022-08-19	5	2	leg	PRE	1	0	0	0	0
L035	B	2022-08-24	9	2	leg	POST	0	1	tibiotarsus	spiral	distal
L037	P	2022-08-24	5	1	leg	POST	0	1	tibiotarsus	oblique	midshaft
L040	N	2022-08-24	6	1	leg	POST	1	1	tibiotarsus	comminuted	distal
L041	C	2022-08-24	7	6	leg	POST	1	1	tibiotarsus	comminuted	distal
L045	T	2022-08-24	8	1	leg	POST	0	1	tibiotarsus	oblique	distal
L046	B	2022-08-24	9	6	leg	POST	0	1	tibiotarsus	oblique	distal
L047	B	2022-08-24	9	1	leg	POST	0	1	tibiotarsus	oblique	distal
L048	C	2022-08-24	7	4	leg	POST	0	0	0	0	0
L050	N	2022-08-24	6	3	leg	PRE	1	0	0	0	0
L051	N	2022-08-24	6	6	leg	HEAL	0	0	0	0	0
L052	P	2022-08-24	5	4	leg	POST	0	1	tibiotarsus	oblique	distal
L053	T	2022-08-24	8	4	leg	POST	0	0	0	0	0
L054	N	2022-08-24	6	5	leg	POST	0	1	tibiotarsus	comminuted	distal
L056	B	2022-08-24	9	5	leg	PRE	1	0	0	0	0
L058	P	2022-08-24	5	3	leg	PRE	1	0	0	0	0
L059	T	2022-08-24	8	2	leg	PRE	1	1	tibiotarsus	oblique	distal
L060	C	2022-08-24	7	3	leg	HEAL	0	0	0	0	0
L061	T	2022-08-24	8	6	leg	POST	0	1	tibiotarsus	comminuted	distal
L062	T	2022-08-24	8	3	leg	POST	1	1	tibiotarsus	comminuted	distal
L063	P	2022-08-24	5	6	leg	HEAL	0	0	0	0	0
L064	N	2022-08-24	6	4	leg	POST	0	1	tibiotarsus	oblique	distal
L066	B	2022-08-24	9	4	leg	POST	0	1	tibiotarsus	comminuted	distal
L069	P	2022-08-24	5	5	leg	HEAL	0	0	0	0	0
L070	N	2022-08-24	6	2	leg	POST	1	1	tibiotarsus	comminuted	distal
L071	C	2022-08-24	7	2	leg	HEAL	0	0	0	0	0
L072	C	2022-08-24	7	5	leg	PRE	1	0	0	0	0
L075	P	2022-08-24	5	2	leg	POST	0	1	tibiotarsus	comminuted	proximal
L076	T	2022-08-24	8	5	leg	POST	0	1	tibiotarsus	oblique	distal
L078	B	2022-08-24	9	3	leg	POST	0	1	tibiotarsus	oblique	distal
L079	C	2022-08-24	7	1	leg	HEAL	0	0	0	0	0
W001	D	2022-08-11	1	1	wing	PRE	1	0	0	0	0
W002	D	2022-08-11	1	2	wing	PRE	0	1	elbow	dislocation	0
W003	D	2022-08-11	1	3	wing	PRE	1	1	elbow	dislocation	0
W004	D	2022-08-11	1	4	wing	PRE	1	1	humerus	spiral	midshaft
W005	D	2022-08-11	1	5	wing	PRE	1	1	elbow	dislocation	0
W006	D	2022-08-11	1	6	wing	PRE	1	0	0	0	0
W007	D	2022-08-11	1	7	wing	PRE	1	1	elbow	dislocation	0
W008	D	2022-08-11	1	8	wing	PRE	1	0	0	0	0
W009	D	2022-08-11	1	9	wing	PRE	1	0	0	0	0
W010	D	2022-08-11	1	10	wing	PRE	1	1	elbow	dislocation	0
W011	D	2022-08-11	1	11	wing	PRE	1	0	0	0	0
W012	S	2022-08-11	2	9	wing	POST	1	1	radius	spiral	distal
W013	S	2022-08-11	2	10	wing	POST	0	1	elbow	dislocation	0
W014	S	2022-08-11	2	7	wing	POST	1	1	elbow	dislocation	0
W015	S	2022-08-11	2	8	wing	POST	1	1	humerus	oblique	distal
W016	S	2022-08-11	2	5	wing	POST	1	1	elbow	dislocation	0
W017	S	2022-08-11	2	6	wing	POST	0	1	elbow	dislocation	0
W018	S	2022-08-11	2	3	wing	POST	0	1	carpus/metacarpus/phalanx	dislocation	0
W019	S	2022-08-11	2	4	wing	POST	0	1	carpus/metacarpus/phalanx	dislocation	0
W020	S	2022-08-11	2	1	wing	POST	0	1	carpus/metacarpus/phalanx	dislocation	0
W021	S	2022-08-11	2	2	wing	POST	0	1	ulna	oblique	distal
W022	G	2022-08-11	3	1	wing	HEAL	0	0	0	0	0
W023	G	2022-08-11	3	2	wing	HEAL	1	0	0	0	0
W024	G	2022-08-11	3	3	wing	HEAL	0	0	0	0	0
W025	A	2022-08-19	1	6	wing	PRE	1	1	elbow	dislocation	0
W026	M	2022-08-19	3	5	wing	PRE	1	1	elbow	dislocation	0
W027	A	2022-08-19	1	5	wing	HEAL	0	0	0	0	0
W028	M	2022-08-19	3	1	wing	POST	0	1	humerus	oblique	distal
W029	U	2022-08-19	2	7	wing	POST	0	1	elbow	dislocation	0
W030	U	2022-08-19	2	8	wing	PRE	1	1	ulna	spiral	midshaft
W031	A	2022-08-19	1	1	wing	HEAL	0	0	0	0	0
W032	A	2022-08-19	1	8	wing	POST	0	1	elbow	dislocation	0
W034	M	2022-08-19	3	2	wing	PRE	1	1	humerus	spiral	distal
W035	U	2022-08-19	2	3	wing	POST	0	1	elbow	dislocation	0
W036	U	2022-08-19	2	4	wing	PRE	1	1	elbow	dislocation	0
W037	A	2022-08-19	1	7	wing	POST	0	1	elbow	dislocation	0
W038	M	2022-08-19	3	3	wing	PRE	1	1	elbow	dislocation	0
W039	M	2022-08-19	3	7	wing	PRE	1	1	ulna	oblique	midshaft
W040	A	2022-08-19	1	3	wing	POST	0	1	elbow	dislocation	0
W041	A	2022-08-19	1	2	wing	HEAL	0	0	0	0	0
W042	U	2022-08-19	2	5	wing	POST	0	1	elbow	dislocation	0
W043	U	2022-08-19	2	2	wing	POST	0	1	elbow	dislocation	0
W044	A	2022-08-19	1	4	wing	PRE	1	1	elbow	dislocation	0
W046	M	2022-08-19	3	4	wing	POST	0	1	elbow	dislocation	0
W047	M	2022-08-19	3	6	wing	PRE	1	1	elbow	dislocation	0
W048	U	2022-08-19	2	6	wing	PRE	1	1	ulna	oblique	distal
W049	U	2022-08-19	2	1	wing	POST	0	1	elbow	dislocation	0
W050	E	2022-08-24	3	1	wing	PRE	1	1	ulna	spiral	proximal
W055	F	2022-08-24	4	1	wing	PRE	1	1	elbow	dislocation	0
W057	E	2022-08-24	3	6	wing	POST	1	1	elbow	dislocation	0
W058	F	2022-08-24	4	6	wing	POST	0	1	elbow	dislocation	0
W059	E	2022-08-24	3	3	wing	PRE	1	1	elbow	dislocation	0
W060	F	2022-08-24	4	7	wing	HEAL	0	0	0	0	0
W061	J	2022-08-24	1	5	wing	POST	1	1	elbow	dislocation	0
W062	F	2022-08-24	4	8	wing	PRE	1	1	elbow	dislocation	0
W063	E	2022-08-24	3	2	wing	POST	0	1	elbow	dislocation	0
W064	I	2022-08-24	2	4	wing	HEAL	0	0	0	0	0
W066	F	2022-08-24	4	10	wing	PRE	1	1	elbow	dislocation	0
W067	J	2022-08-24	1	2	wing	PRE	1	1	elbow	dislocation	0
W068	I	2022-08-24	2	7	wing	PRE	1	1	elbow	dislocation	0
W069	F	2022-08-24	4	9	wing	PRE	1	1	elbow	dislocation	0
W072	J	2022-08-24	1	1	wing	POST	0	1	elbow	dislocation	0
W073	I	2022-08-24	2	5	wing	POST	0	1	elbow	dislocation	0
W074	F	2022-08-24	4	5	wing	PRE	1	1	elbow	dislocation	0
W076	E	2022-08-24	3	5	wing	PRE	1	1	elbow	dislocation	0
W077	E	2022-08-24	3	8	wing	PRE	1	1	elbow	dislocation	0
W078	J	2022-08-24	1	7	wing	HEAL	0	0	0	0	0
W079	J	2022-08-24	1	6	wing	HEAL	0	0	0	0	0
W080	J	2022-08-24	1	10	wing	HEAL	0	0	0	0	0
W081	E	2022-08-24	3	4	wing	PRE	1	0	0	0	0
W082	I	2022-08-24	2	8	wing	POST	0	1	elbow	dislocation	0
W083	J	2022-08-24	1	8	wing	POST	0	1	elbow	dislocation	0
W084	I	2022-08-24	2	3	wing	HEAL	1	0	0	0	0
W085	J	2022-08-24	1	9	wing	PRE	1	1	elbow	dislocation	0
W086	J	2022-08-24	1	4	wing	HEAL	0	0	0	0	0
W087	I	2022-08-24	2	1	wing	PRE	1	1	elbow	dislocation	0
W088	J	2022-08-24	1	3	wing	POST	0	1	elbow	dislocation	0
W090	E	2022-08-24	3	7	wing	PRE	1	1	elbow	dislocation	0
W091	F	2022-08-24	4	3	wing	PRE	1	1	ulna	oblique	distal
W092	F	2022-08-24	4	2	wing	PRE	1	1	elbow	dislocation	0
W093	I	2022-08-24	2	6	wing	PRE	1	1	elbow	dislocation	0
W098	I	2022-08-24	2	2	wing	PRE	1	1	elbow	dislocation	0
W099	F	2022-08-24	4	4	wing	PRE	1	1	humerus	oblique	distal
